# Supplementary material for: Dietary Histamine Impairs the Digestive Physiology Function and Muscle Quality of Hybrid Grouper (Epinephelus fuscoguttatus♀ × Epinephelus lanceolatus♂)
Source: Antioxidants (Basel). 2023 Feb 16;12(2):502. doi: 10.3390/antiox12020502 (PMC9952090; doi:10.3390/antiox12020502)
Supplement: Supplementary file 1 [file antioxidants-12-00502-s001.zip]

Archive with 1 entries (1 files):
- antioxidants-2093163-supplementary.pdf
